# Supplementary material for: Cholinesterase Inhibition and Antioxidative Capacity of New Heteroaromatic Resveratrol Analogs: Synthesis and Physico—Chemical Properties
Source: Int J Mol Sci. 2024 Jul 5;25(13):7401. doi: 10.3390/ijms25137401 (PMC11242640; doi:10.3390/ijms25137401)
Supplement: Supplementary file 1 [file ijms-25-07401-s001.zip]

Archive with 1 entries (1 files):
- ijms-3093488-supplementary.pdf
